# Supplementary material for: Transcriptomic Profiles of CD47 in Breast Tumors Predict Outcome and Are Associated with Immune Activation
Source: Int J Mol Sci. 2021 Apr 7;22(8):3836. doi: 10.3390/ijms22083836 (PMC8067872; doi:10.3390/ijms22083836)
Supplement: Supplementary file 1 [file ijms-22-03836-s001.zip]

Archive with 5 entries (5 files):
- Supplementary Figure 1.pptx
- Supplementary Figure 2.pptx
- Supplementary Figure 3.pptx
- Supplementary Figure 4.pptx
- Supplementary Table 1.xlsx
