# Supplementary material for: Transcriptomic Profiles of CD47 in Breast Tumors Predict Outcome and Are Associated with Immune Activation
Source: Int J Mol Sci. 2021 Apr 7;22(8):3836. doi: 10.3390/ijms22083836 (PMC8067872; doi:10.3390/ijms22083836)
Supplement: Supplementary file 1 [file ijms-22-03836-s001.zip › Supplementary Table 1.xlsx]

## Sheet: Hoja1
Gene	Protein	Function
PTGER4	Prostaglandin E2 receptor EP4 subtype	Adenylate cyclase-modulating G protein-coupled receptor signaling pathway; bone development; cellular response to mechanical stimulus; ERK1 and ERK2 cascade; immune response; negative regulation of cytokine secretion; negative regulation of eosinophil extravasation; negative regulation of inflammatory response; negative regulation of integrin activation; positive regulation of cytokine secretion;…
ETS1	Protein C-ets-1	Negative regulation of cell cycle; positive regulation of endothelial cell migration; positive regulation of erythrocyte differentiation; regulation of angiogenesis; regulation of apoptotic process; response to antibiotic ; transcription by RNA polymerase II
PTPRC	Receptor-type tyrosine-protein phosphatase C (CD45)	B cell proliferation;B cell receptor signaling pathway; bone marrow development; cell cycle phase transition; defense response to virus; dephosphorylation; hematopoietic progenitor cell differentiation; immunoglobulin biosynthetic process; negative regulation of cell adhesion involved in substrate-bound cell migration; negative regulation of cytokine-mediated signaling pathway; negative regulatio…
HLA-E	HLA class I histocompatibility antigen, alpha chain E	Adaptive immune response; antibacterial humoral response; antigen processing and presentation of endogenous peptide antigen via MHC class Ib; antigen processing and presentation of exogenous peptide antigen via MHC class Ib; CD8-positive, alpha-beta T cell activation; defense response to Gram-positive bacterium; natural killer cell tolerance induction; negative regulation of natural killer cell m…
TGFBR2	TGF-beta receptor type-2	Apoptotic process
OPTN	Optineurin	Autophagy; cellular response to unfolded protein; defense response to Gram-negative bacterium; Golgi organization; Golgi ribbon formation; Golgi to plasma membrane protein transport;innate immune response; negative regulation of receptor recycling; protein localization to Golgi apparatus; viral process
